# Supplementary material for: Revisiting the enigmatic Cheirolepidiaceae: origins, phylogenetic relationships, and a new whole-plant concept
Source: Ann Bot. 2026 Mar 30;137(6):1876–901. doi: 10.1093/aob/mcag069 (PMC13275020; doi:10.1093/aob/mcag069)
Supplement: mcag069_Supplementary_Data [file mcag069_supplementary_data.zip]

Archive with 6 entries (6 files):
- AppendixS1-Dataset.zip
- AppendixS2-ParsimonyAnalyses.zip
- AppendixS3-Bayesian.zip
- AppendixS4-FBDAnalyses.zip
- AppendixS5-PlaceMyFossil_Analysis.zip
- Appendix_S6_PseudofrenelopsisTable_fromMendesEtAl2023.pdf
